# Supplementary material for: To live free or being a parasite: The optimal foraging behavior may favor the evolution of entomopathogenic nematodes
Source: PLoS One. 2024 Mar 13;19(3):e0298400. doi: 10.1371/journal.pone.0298400 (PMC10936780; doi:10.1371/journal.pone.0298400)
Supplement: S1 File — (XLSX) [file pone.0298400.s001.xlsx]

## Sheet: Life History Traits
Natural host evolution line						Energy reserves content
Female (Size)	Male (Size)	Produced larvae	Female (Survival)	Male (Survival)		Triglycerides		Glycogen
2632.1	1436.91	73	7	7		12.184		0.192909
3022.47	1436.7	433	7	7		14.383		0.147554
2576.57	1784.09	128	7	7		14.489		0.143774
2477.13	1228.61	98	7	7		16.258		0.133541
3160.89	1919.03	69	7	7		13.628		0.165824
3135.48	1379.93	91	7	8		11.625		0.1167
2539.28	1538.79	305	7	8		13.984		0.1862
3021.86	1502.64	429	7	7		13.654		0.1568
2413.59	1292.64	52	7	7		14.953		0.0568
2446.93	1391	161	7	7		15.721		0.1395
3180.34	1838.35	191	7	7
2937.49	1486.04	99	7	7
2995.73	1534.2	185	7	8
3206.09	1560.38	185	7	8
2990.05	1511.03	178	7	8
3414.65	1449.27	106	7	8
2185.28	1722.5	108	8	8
2637.19	1493.52	176	8	8
2851.09	1567.13	174	7	8
3072.36	1535.67	79	7	8
2543.41	1311.15	196	7	8
2164.5	1474.13	168	8	8
2509	1518.24	245	7	7
3138.07	1329.93	205	7	7
2115.1	1207.37	158	7	7
2287.88	1213.26	160	6	7
3385.84	1247.42	142	7	7
3575.37	1490.12	118	7	7
2900.32	1389.87	118	8	7
2574.16	1487.16	206	8	7
2361.96	1255.16
2167.39	1173.65
3248.63	1263.68
3001.43	1762.58
3142.32	1245.68
2764.62	1625.83
2645.14	1265.2
3046.68	1500.38
3179.62	1436.85
2684.93	1498.55
Alternate host evolution line						Energy reserves content
Female (Size)	Male (Size)	Produced larvae	Female (Survival)	Male (Survival)		Triglycerides		Glycogen
1327.6	2420.82	11	5	4		14.594		0.064539
922.481	1913.15	12	5	4		10.271		0.109381
1124.74	1927.8	16	5	4		15.02		0.176151
1063.7	2202.27	13	5	4		9.206		0.106503
1010.6	1701.56	23	5	4		11.702		0.0518435
1204.96	2297.11	5	5	4		9.862		0.0765
1329.25	1977.92	37	5	4		12.648		0.1468
1140.21	2177.47	72	5	5		13.678		0.1163
949.512	2496.88	41	5	4		3		0.086
1179.16	1873.91	34	5	4		10.319		0.1534
854.554	2191.34	34	5	4
959.466	1836.38	36	5	4
1281.47	2224.64	4	5	5
953.365	2347.89	13	5	4
989.308	2052.43	24	5	4
1363.73	2408.27	22	5	4
808.335	2440.89	7	5	4
1107.74	2291.14	5	5	4
991.741	2258.36	17	5	5
1098.26	2227.02	9	5	4
1381.7	2432.88	34	5	4
955.143	2399.71	25	5	4
928.482	2481.57	16	5	4
952.365	2013.6	4	5	4
1051.36	1825.46	92	5	4
1021.37	2263.84	79	6	5
985.332	1403.25	80	6	4
1008.37	1331.84	105	5	4
1156.23	1252.85	97	5	4
1287.33	1409.89	31	5	5
965.248	1185.95
1353.26	1383.36
1154.25	1300.82
962.24	1198.76
1273.33	2210.33
1140.55	1307.37
1086.36	2158.76
975.24	2006.96
857.95	2347.54
984.512	2109.62
Saprophytic evolution line						Energy reserves content
Female (Size)	Male (Size)	Produced larvae	Female (Survival)	Male (Survival)		Triglycerides		Glycogen
2132.2	1035.18	18	4	3		14.459		0.0176967
2681.3	949.482	10	4	3		11.028		0.0272529
2023.97	1133.5	15	4	3		16.169		0.0774344
1775.59	908.189	20	4	3		20.988		0.028607
2158.13	1320.04	17	4	3		20.189		0.0647698
2345.3	1228.16	4	4	3		18.675		0.0368
2857.14	1408.89	9	4	3		13.534		0.0587
1751.82	1764.75	0	4	4		15.681		0.0895
2580.78	1212.68	0	4	3		14.284		0.0546
2758.97	1207.39	0	3	3		19.824		0.0724
1808.58	1229.16	0	3	3
1641.36	1165.02	10	3	3
1931.65	1388.18	0	3	3
2166.03	974.446	18	4	3
1842.22	1056.77	13	4	3
2058.39	1134.21	0	3	4
1931.78	886.321	8	4	3
2044.43	1101.24	0	4	3
2230.68	1443.59	5	4	3
2387.07	1170.44	19	4	4
1781.54	810.361	7	4	3
2470.99	1109.31	0	4	3
2348.27	861.37	0	3	3
1858.46	860.898	11	3	3
1841.97	1637.03	16	4	3
1646.73	958.656	15	4	3
2876.03	1516.65	9	4	3
2739.68	1553.03	7	4	3
2896.22	1509.74	11	4	3
2781.35	1370.74	0	4	3
2898.75	1251.79
2837.91	881.106
1701.95	1375.69
2185.11	1081.64
2254.1	1194.48
2383.89	1209.79
2483.21	1119.36
2521.67	1237.31
2197.33	1388.85
2533.85	1196.04

## Sheet: Host Preference
First replicate
Phyllophaga polyphylla	Tenebrio molitor		Phyllophaga polyphylla	Spodoptera frugiperda		Spodoptera frugiperda	Tenebrio molitor		1 =preferred
1	0		1	0		1	0		0 = not preferred
1	0		1	0		1	0
1	0		1	0		1	0
1	0		0	1		1	0
1	0		0	1		0	1
1	0		1	0		0	1
1	0		1	0		1	0
1	0		1	0		1	0
1	0		0	1		1	0
1	0		1	0		1	0
1	0		1	0		0	1
1	0		1	0		1	0
1	0		1	0		1	0
1	0		1	0		1	0
1	0		1	0		1	0
1	0		1	0		1	0
1	0		1	0		1	0
1	0		1	0		0	1
1	0		1	0		1	0
1	0		1	0		0	1
1	0		0	1		0	1
1	0		0	1		1	0
1	0		0	1		1	0
1	0		0	1		0	1
1	0		1	0		1	0
1	0		1	0		0	1
1	0		1	0		1	0
1	0		1	0		1	0
1	0		1	0		1	0
Second replicate
Phyllophaga polyphylla	Tenebrio molitor		Phyllophaga polyphylla	Spodoptera frugiperda		Spodoptera frugiperda	Tenebrio molitor
1	0		0	1		1	0
1	0		1	0		1	0
1	0		0	1		1	0
1	0		1	0		0	1
1	0		0	1		1	0
1	0		1	0		0	1
1	0		0	1		1	0
1	0		1	0		0	1
1	0		0	1		0	1
1	0		1	0		0	1
1	0		1	0		0	1
1	0		1	0		1	0
1	0		1	0		1	0
1	0		0	1		1	0
1	0		1	0		0	1
1	0		1	0		1	0
1	0		1	0		1	0
1	0		1	0		0	1
1	0		1	0		1	0
1	0		1	0		0	1
1	0		0	1		0	1
1	0		0	1		1	0
1	0		0	1		1	0
1	0		0	1		1	0
1	0		1	0		1	0
1	0		1	0		1	0
1	0		0	1		1	0
1	0		1	0		0	1
1	0		1	0		1	0
Third replicate
Phyllophaga polyphylla	Tenebrio molitor		Phyllophaga polyphylla	Spodoptera frugiperda		Spodoptera frugiperda	Tenebrio molitor
1	0		0	1		1	0
1	0		1	0		1	0
1	0		0	1		0	1
1	0		1	0		1	0
1	0		0	1		1	0
1	0		1	0		1	0
1	0		0	1		1	0
1	0		1	0		0	1
1	0		0	1		1	0
1	0		1	0		0	1
1	0		1	0		1	0
1	0		0	1		1	0
1	0		1	0		0	1
1	0		0	1		1	0
1	0		0	1		0	1
1	0		1	0		1	0
1	0		1	0		1	0
1	0		1	0		0	1
1	0		1	0		1	0
1	0		1	0		0	1
1	0		0	1		1	0
1	0		1	0		1	0
1	0		0	1		0	1
1	0		1	0		1	0
1	0		1	0		1	0
1	0		1	0		1	0
1	0		0	1		1	0
1	0		1	0		0	1
1	0		0	1		0	1
